# Supplementary material for: The impact of IDH and NAT2 gene polymorphisms in acute myeloid leukemia risk and overall survival in an Arab population: A case-control study
Source: PLoS One. 2023 Jul 21;18(7):e0289014. doi: 10.1371/journal.pone.0289014 (PMC10361469; doi:10.1371/journal.pone.0289014)
Supplement: S1 Dataset — (XLSX) [file pone.0289014.s001.xlsx]

## Sheet: Samples
	Plate Layouts																	Sample Fail Rate
												Number of Plates	4		LOW						HIGH
	P1	CAGRF18164 AML Patients Plate 1
		1	2	3	4	5	6	7	8	9	10	11	12
	A	A1	A9	A17	A25	A33	A41
	B	A2	A10	A18	A26	A34	A42
	C	A3	A11	A19	A27	A35
	D	A4	A12	A20	A28	A36
	E	A5	A13	A21	A29	A37
	F	A6	A14	A22	A30	A38
	G	A7	A15	A23	A31	A39
	H	A8	A16	A24	A32	A40
	P2	CAGRF18164 AML/Control plate 1
		1	2	3	4	5	6	7	8	9	10	11	12
	A	B1	B9	B17	B25	B33	B41	B49	B57	B65	B73	B81	B89
	B	B2	B10	B18	B26	B34	B42	B50	B58	B66	B74	B82	B90
	C	B3	B11	B19	B27	B35	B43	B51	B59	B67	B75	B83	B91
	D	B4	B12	B20	B28	B36	B44	B52	B60	B68	B76	B84	B92
	E	B5	B13	B21	B29	B37	B45	B53	B61	B69	B77	B85	B93
	F	B6	B14	B22	B30	B38	B46	B54	B62	B70	B78	B86	B94
	G	B7	B15	B23	B31	B39	B47	B55	B63	B71	B79	B87	B95
	H	B8	B16	B24	B32	B40	B48	B56	B64	B72	B80	B88	B96
	P3	CAGRF18164 AML/Control Plate 2
		1	2	3	4	5	6	7	8	9	10	11	12
	A	B97	B105	B113	B121	B129	B137	B145	B153	B161	B169	B177	B185
	B	B98	B106	B114	B122	B130	B138	B146	B154	B162	B170	B178	B186
	C	B99	B107	B115	B123	B131	B139	B147	B155	B163	B171	B179	B187
	D	B100	B108	B116	B124	B132	B140	B148	B156	B164	B172	B180	B188
	E	B101	B109	B117	B125	B133	B141	B149	B157	B165	B173	B181	B189
	F	B102	B110	B118	B126	B134	B142	B150	B158	B166	B174	B182	B190
	G	B103	B111	B119	B127	B135	B143	B151	B159	B167	B175	B183	B191
	H	B104	B112	B120	B128	B136	B144	B152	B160	B168	B176	B184	B192
	P4	CAGRF18164 AML/Control Plate 3
		1	2	3	4	5	6	7	8	9	10	11	12
	A	B193	B201	B209	B217	B225	B233	B241	B249	B257	B265	B273	B281
	B	B194	B202	B210	B218	B226	B234	B242	B250	B258	B266	B274	B282
	C	B195	B203	B211	B219	B227	B235	B243	B251	B259	B267	B275	B283
	D	B196	B204	B212	B220	B228	B236	B244	B252	B260	B268	B276	B284
	E	B197	B205	B213	B221	B229	B237	B245	B253	B261	B269	B277	B285
	F	B198	B206	B214	B222	B230	B238	B246	B254	B262	B270	B278	B286
	G	B199	B207	B215	B223	B231	B239	B247	B255	B263	B271	B279	B287
	H	B200	B208	B216	B224	B232	B240	B248	B256	B264	B272	B280	B288
	P5	(optional) name this plate
		1	2	3	4	5	6	7	8	9	10	11	12
	A
	B
	C
	D
	E
	F
	G
	H
	P6	(optional) name this plate
		1	2	3	4	5	6	7	8	9	10	11	12
	A
	B
	C
	D
	E
	F
	G
	H
	P7	(optional) name this plate
		1	2	3	4	5	6	7	8	9	10	11	12
	A
	B
	C
	D
	E
	F
	G
	H
	P8	(optional) name this plate
		1	2	3	4	5	6	7	8	9	10	11	12
	A
	B
	C
	D
	E
	F
	G
	H
	P9	(optional) name this plate
		1	2	3	4	5	6	7	8	9	10	11	12
	A
	B
	C
	D
	E
	F
	G
	H
	P10	(optional) name this plate
		1	2	3	4	5	6	7	8	9	10	11	12
	A
	B
	C
	D
	E
	F
	G
	H
	P11	(optional) name this plate
		1	2	3	4	5	6	7	8	9	10	11	12
	A
	B
	C
	D
	E
	F
	G
	H
	P12	(optional) name this plate
		1	2	3	4	5	6	7	8	9	10	11	12
	A
	B
	C
	D
	E
	F
	G
	H
	P13	(optional) name this plate
		1	2	3	4	5	6	7	8	9	10	11	12
	A
	B
	C
	D
	E
	F
	G
	H
	P14	(optional) name this plate
		1	2	3	4	5	6	7	8	9	10	11	12
	A
	B
	C
	D
	E
	F
	G
	H
	P15	(optional) name this plate
		1	2	3	4	5	6	7	8	9	10	11	12
	A
	B
	C
	D
	E
	F
	G
	H
	P16	(optional) name this plate
		1	2	3	4	5	6	7	8	9	10	11	12
	A
	B
	C
	D
	E
	F
	G
	H
	P17	(optional) name this plate
		1	2	3	4	5	6	7	8	9	10	11	12
	A
	B
	C
	D
	E
	F
	G
	H
	P18	(optional) name this plate
		1	2	3	4	5	6	7	8	9	10	11	12
	A
	B
	C
	D
	E
	F
	G
	H
	P19	(optional) name this plate
		1	2	3	4	5	6	7	8	9	10	11	12
	A
	B
	C
	D
	E
	F
	G
	H
	P20	(optional) name this plate
		1	2	3	4	5	6	7	8	9	10	11	12
	A
	B
	C
	D
	E
	F
	G
	H

## Sheet: Results
	rs1057519736	rs121913500	rs121913502	rs149095705	rs16754	rs1695	rs17587	rs1799930	rs1799931	rs377023736	rs559063155	rs587776806	rs763780	rs775623976
A1	GG	CC	CC	GG	TT	AG	GG	GA	GG	CC	TT	DEL	TT	GG
A2	GG	CC	CC	GG	TT	AA	GA	GA	GG	CC	TT	DEL	TT	GG
A3	GG	CC	CC	GG	TT	AG	GA	Fail	GG	CC	TT	DEL	TT	GG
A4	GG	CC	CC	GG	TT	AG	GG	GG	GG	CC	TT	DEL	TT	GG
A5	GG	CC	CC	GG	TT	AA	GA	GG	GG	CC	TT	DEL	TT	GG
A6	GG	CC	CC	GG	TT	AA	GG	GG	AG	CC	TT	DEL	TT	GG
A7	GG	CC	CC	GG	TT	AA	GG	GG	AG	CC	TT	DEL.dupTCTG	TT	GG
A8	GG	CC	CC	GG	TT	AG	AA	GG	GG	CC	TT	DEL	TT	GG
A9	GG	CC	CC	GG	TT	AG	AA	GA	GG	CC	TT	DEL	TT	GG
A10	GG	CC	CC	GG	CT	AA	GA	GG	GG	CC	TT	DEL.dupTCTG	TT	GG
A11	GG	CC	CC	GG	TT	AA	GG	GG	GG	CC	TT	DEL	TT	GG
A12	GG	CC	CC	GG	TT	AG	GA	GA	GG	CC	TT	DEL	TT	GG
A13	GG	CC	CC	GG	TT	AA	AA	GG	AG	CC	TT	DEL	TT	GG
A14	GG	CC	CC	GG	TT	AA	AA	GG	AG	CC	TT	DEL	TT	GG
A15	GG	CC	CC	GG	Fail	AG	GA	GG	GG	CC	TT	DEL	TT	GG
A16	GG	CC	CC	GG	TT	AA	AA	GG	AG	CC	TT	DEL	TT	GG
A17	GG	CC	CC	GG	TT	AG	GG	GA	GG	CC	TT	DEL	TT	GG
A18	GG	CC	CC	GG	TT	AG	GA	GG	GG	CC	TT	DEL	TT	GG
A19	GG	CC	CC	GG	TT	AA	GA	AA	GG	CC	TT	DEL	TT	GG
A20	GG	CC	CC	GG	Fail	Fail	GA	GG	GG	CC	TT	DEL	TT	GG
A21	GG	CC	CC	GG	TT	AG	GG	GA	GG	CC	TT	DEL	TT	GG
A22	GG	CC	CC	GG	Fail	AG	GA	GG	GG	CC	TT	DEL	TT	GG
A23	GG	CC	CC	GG	TT	AG	GG	GG	GG	CC	TT	DEL	TT	GG
A24	GG	CC	CC	GG	TT	AA	GA	GA	GG	CC	TT	DEL	TT	GG
A25	GG	CC	CC	GG	TT	AA	GG	GG	GG	CC	TT	DEL.dupTCTG	TT	GG
A26	GG	CC	CC	GG	TT	Fail	GA	GG	GG	CC	TT	DEL	TT	GG
A27	GG	CC	CT	GG	TT	AA	GA	GG	GG	CC	TT	DEL.dupTCTG	TT	GG
A28	GG	CC	CC	GG	CT	AG	GA	GA	AG	CC	TT	DEL	TT	GG
A29	GG	CC	CC	GG	CT	AA	AA	GG	Fail	CC	TT	DEL	TT	GG
A30	GG	CC	CC	GG	TT	GG	GA	GG	GG	CC	TT	DEL	TT	GG
A31	GG	CC	CC	Fail	TT	AG	AA	AA	GG	CC	TT	DEL.dupTCTG	TT	GG
A32	GG	CC	CC	GG	TT	AG	GA	GA	GG	CC	TT	DEL	TT	GG
A33	GG	CC	CC	GG	CT	Fail	GG	GG	GG	CC	TT	DEL	TT	GG
A34	GG	CC	CC	GG	Fail	AG	GG	GG	GG	CC	TT	Fail	TT	GG
A35	GG	CC	CC	GG	TT	AA	GG	GG	Fail	CC	CT	DEL	TT	GG
A36	GG	CC	CC	GG	CT	AA	GG	GG	GG	CC	TT	DEL	TT	GG
A37	GG	CC	CC	GG	CC	AA	GG	GA	GG	CC	TT	DEL	TT	GG
A38	GG	CC	CC	GG	TT	AA	GG	Fail	GG	CC	TT	DEL	TT	GG
A39	GG	CC	CC	GG	CC	GG	GA	AA	GG	CC	TT	DEL	TT	GG
A40	GG	CC	CC	GG	TT	AA	GG	GG	GG	CC	TT	DEL	TT	GG
A41	GG	CC	CC	GG	TT	AA	GG	GG	GG	CC	TT	DEL	TT	GG
A42	GG	CC	CC	GG	TT	AG	AA	GG	GG	CC	TT	Fail	TT	GG
B1	GG	CC	CC	GG	Fail	AA	GG	GA	Fail	CC	TT	Fail	TT	GG
B2	GG	CC	CC	GG	Fail	AA	GG	GA	Fail	CC	TT	Fail	TT	GG
B3	GG	CC	CC	GG	TT	AA	GA	Fail	Fail	CC	TT	Fail	TT	GG
B4	GG	CC	CC	GG	CT	GG	GG	GA	Fail	CC	TT	DEL	TT	GG
B5	GG	CC	CC	GG	TT	AG	AA	GG	Fail	CC	TT	Fail	TT	GG
B6	GG	CC	CC	GG	TT	AG	AA	GG	Fail	CC	TT	DEL	TT	GG
B7	GG	CC	CC	GG	CT	AA	GG	GG	AG	CC	TT	DEL	TT	GG
B8	GG	CC	CC	GG	TT	Fail	GA	GA	Fail	CC	TT	DEL	TT	GG
B9	GG	CC	CC	GG	TT	Fail	GA	GA	Fail	CC	TT	DEL	TT	GG
B10	GG	CC	CC	GG	TT	AG	GA	GA	GG	CC	TT	DEL	Fail	GG
B11	GG	CC	CC	GG	CT	AA	GA	GG	AA	CC	TT	DEL	TT	GG
B12	GG	CC	CC	GG	TT	AG	GA	GA	GG	CC	TT	DEL	TT	GG
B13	GG	CC	CC	GG	TT	AG	GG	GG	GG	CC	TT	DEL	TT	GG
B14	GG	CC	CC	GG	TT	AA	GG	GG	Fail	CC	TT	DEL	TT	GG
B15	Fail	Fail	Fail	Fail	Fail	Fail	Fail	Fail	Fail	Fail	Fail	Fail	Fail	Fail
B16	GG	CC	CC	GG	TT	AA	GG	GG	GG	CC	TT	DEL	TT	GG
B17	GG	CC	CC	GG	TT	AG	GG	GG	GG	CC	TT	DEL	TT	GG
B18	GG	CC	CC	GG	TT	AG	GG	GG	GG	CC	TT	DEL	TT	GG
B19	Fail	Fail	Fail	Fail	Fail	Fail	Fail	Fail	Fail	Fail	Fail	Fail	Fail	Fail
B20	Fail	Fail	Fail	Fail	Fail	Fail	Fail	Fail	Fail	Fail	Fail	Fail	Fail	Fail
B21	Fail	Fail	Fail	Fail	Fail	Fail	Fail	Fail	Fail	Fail	Fail	Fail	Fail	Fail
B22	Fail	Fail	Fail	Fail	Fail	Fail	Fail	Fail	Fail	Fail	Fail	Fail	Fail	Fail
B23	GG	CC	CC	GG	TT	AA	GA	GG	Fail	CC	TT	DEL	TT	GG
B24	GG	CC	CC	GG	TT	GG	GA	GG	AG	CC	TT	DEL	TT	GG
B25	Fail	Fail	Fail	Fail	Fail	Fail	Fail	Fail	Fail	Fail	Fail	Fail	Fail	Fail
B26	GG	CC	CC	GG	TT	AG	GA	GA	GG	CC	TT	DEL	TT	GG
B27	GG	CC	CC	GG	TT	AG	GA	GG	GG	CC	TT	DEL	TT	GG
B28	GG	CC	CC	GG	TT	AA	GG	GG	GG	CC	TT	DEL	TT	GG
B29	Fail	Fail	Fail	Fail	Fail	Fail	Fail	Fail	Fail	Fail	Fail	Fail	Fail	Fail
B30	GG	CC	CC	GG	CT	AA	GG	GG	GG	CC	TT	DEL	TT	GG
B31	GG	CC	CC	GG	TT	AG	GA	GG	GG	CC	TT	DEL	TT	GG
B32	GG	CC	CC	GG	CT	AA	GA	GA	GG	CC	TT	DEL	TT	GG
B33	GG	CC	CC	GG	CT	AA	AA	GG	AG	CC	TT	DEL	TT	GG
B34	GG	CC	CC	GG	TT	AA	GG	GA	GG	CC	TT	DEL	TT	GG
B35	GG	CC	CC	GG	CT	AG	GA	GA	GG	CC	TT	DEL	TT	GG
B36	GG	CC	CC	GG	TT	AG	GA	GA	AG	CC	TT	DEL	TT	GG
B37	GG	CC	CC	GG	CT	AA	GA	GG	Fail	CC	TT	DEL	TT	GG
B38	GG	CC	CC	GG	TT	AA	GG	GA	GG	CC	TT	DEL	TT	GG
B39	Fail	Fail	Fail	Fail	Fail	Fail	Fail	Fail	Fail	Fail	Fail	Fail	Fail	Fail
B40	GG	CC	CC	GG	TT	AA	GG	GA	GG	CC	TT	DEL	TT	GG
B41	GG	CC	CC	GG	TT	AA	GG	GG	GG	CC	TT	DEL	TT	GG
B42	GG	CC	CC	GG	TT	AG	GG	GA	GG	CC	TT	DEL	TT	GG
B43	GG	CC	CC	GG	TT	GG	GG	GA	GG	CC	TT	DEL	TT	GG
B44	GG	CC	CC	GG	TT	GG	AA	GG	GG	CC	TT	DEL	TT	GG
B45	GG	CC	CC	GG	TT	AA	GG	GA	GG	CC	TT	DEL	TT	GG
B46	GG	CC	CC	GG	TT	AG	GA	GA	GG	CC	TT	DEL	TT	GG
B47	GG	CC	CC	GG	TT	AG	GG	GA	GG	CC	TT	DEL	TT	GG
B48	GG	CC	CC	GG	TT	AA	GA	GG	GG	CC	TT	DEL	TT	GG
B49	GG	CC	CC	GG	TT	AA	GA	GG	GG	CC	TT	DEL	TT	GG
B50	GG	CC	CC	GG	CT	AA	GG	AA	GG	CC	TT	DEL	TT	GG
B51	GG	CC	CC	GG	TT	AA	GA	GA	Fail	CC	TT	Fail	TT	GG
B52	GG	CC	CC	GG	TT	AA	GG	GA	GG	CC	TT	DEL	TT	GG
B53	GG	CC	CC	GG	CT	GG	GA	AA	GG	CC	TT	DEL	TT	GG
B54	GG	CC	CC	GG	TT	AG	AA	GA	GG	CC	TT	DEL	TT	GG
B55	GG	CC	CC	GG	TT	AA	AA	GG	GG	CC	TT	DEL	TT	GG
B56	GG	CC	CC	GG	CT	AG	GA	GA	GG	CC	TT	DEL	TT	GG
B57	GG	CC	CC	GG	TT	AG	GA	GG	GG	CC	TT	DEL	TT	GG
B58	GG	CC	CC	GG	TT	AA	AA	AA	GG	CC	TT	DEL	TT	GG
B59	GG	CC	CC	GG	TT	AG	GA	AA	GG	CC	TT	DEL	TT	GG
B60	GG	CC	CC	GG	TT	AG	GA	AA	Fail	CC	TT	DEL	TT	GG
B61	Fail	Fail	Fail	Fail	Fail	Fail	Fail	Fail	Fail	Fail	Fail	Fail	Fail	Fail
B62	GG	CC	CC	GG	TT	AG	GA	GG	GG	CC	TT	DEL	TT	GG
B63	GG	CC	CC	GG	CT	AG	GA	GA	GG	CC	TT	DEL	TT	GG
B64	GG	CC	CC	GG	TT	AG	GG	GG	GG	CC	TT	DEL	TT	GG
B65	Fail	Fail	Fail	Fail	Fail	Fail	Fail	Fail	Fail	Fail	Fail	Fail	Fail	Fail
B66	GG	CC	CC	GG	TT	AG	GG	GA	GG	CC	TT	DEL	TT	GG
B67	GG	CC	CC	GG	TT	AA	GA	GA	GG	CC	TT	DEL	TT	GG
B68	GG	CC	CC	GG	CT	AA	GG	GG	GG	CC	TT	DEL	Fail	GG
B69	GG	CC	CC	GG	CT	AG	GA	GG	GG	CC	TT	DEL	TT	GG
B70	GG	CC	CC	GG	TT	GG	GG	AA	GG	CC	TT	DEL	TT	GG
B71	GG	CC	CC	GG	CT	AA	GG	Fail	Fail	CC	TT	Fail	CT	GG
B72	GG	CC	CC	GG	TT	AA	GA	GA	GG	CC	TT	DEL	TT	GG
B73	GG	CC	CC	GG	TT	AA	GG	GG	GG	CC	TT	DEL	TT	GG
B74	GG	CC	CC	GG	TT	GG	GG	AA	GG	CC	TT	DEL	TT	GG
B75	GG	CC	CC	GG	TT	AA	GG	GG	GG	CC	TT	DEL	TT	GG
B76	GG	CC	CC	GG	TT	AA	GG	GG	GG	CC	TT	DEL	TT	GG
B77	GG	CC	CC	GG	TT	AG	GA	GG	GG	CC	TT	DEL	TT	GG
B78	GG	CC	CC	GG	TT	AA	GG	GA	GG	CC	TT	DEL	TT	GG
B79	GG	CC	CC	GG	TT	GG	GG	GG	GG	CC	TT	DEL	TT	GG
B80	GG	CC	CC	GG	TT	AG	GG	GA	AG	CC	TT	DEL	TT	GG
B81	GG	CC	CC	GG	CT	GG	GA	Fail	GG	CC	TT	DEL	TT	GG
B82	GG	CC	CC	GG	TT	AG	GG	GG	GG	CC	TT	DEL	TT	GG
B83	GG	CC	CC	GG	TT	AA	GG	GG	GG	CC	TT	DEL	TT	GG
B84	GG	CC	CC	GG	CT	AG	GG	GA	GG	CC	TT	DEL	TT	GG
B85	GG	CC	CC	GG	TT	GG	GA	GA	GG	CC	TT	DEL	TT	GG
B86	GG	CC	CC	GG	CT	AG	GG	GG	GG	CC	TT	DEL	TT	GG
B87	GG	CC	CC	GG	TT	AG	GA	GG	GG	CC	TT	DEL	TT	GG
B88	GG	CC	CC	GG	TT	AA	GA	GG	GG	CC	TT	DEL	TT	GG
B89	GG	CC	CC	GG	TT	AG	GG	GG	GG	CC	TT	DEL	TT	GG
B90	GG	CC	CC	GG	TT	AG	AA	GA	GG	CC	TT	DEL	TT	GG
B91	GG	CC	CC	GG	TT	AA	GA	GG	GG	CC	TT	DEL	TT	GG
B92	GG	CC	CC	GG	TT	AA	GG	GA	GG	CC	TT	DEL	TT	GG
B93	GG	CC	CC	GG	CC	AA	GA	GG	GG	CC	TT	DEL	TT	GG
B94	GG	CC	CC	GG	TT	AA	GG	GG	GG	CC	TT	DEL	TT	GG
B95	GG	CC	CC	GG	CT	AA	GG	GG	GG	CC	TT	DEL	TT	GG
B96	GG	CC	CC	GG	TT	AA	GG	GA	GG	CC	TT	DEL	TT	GG
B97	GG	CC	CC	GG	TT	AG	AA	GA	GG	CC	TT	DEL	TT	GG
B98	GG	CC	CC	GG	TT	AA	GA	GG	AG	CC	TT	DEL	TT	GG
B99	GG	CC	CC	GG	TT	AA	GA	GG	GG	CC	TT	DEL	TT	GG
B100	GG	CC	CC	GG	TT	GG	GG	GG	GG	CC	TT	DEL	TT	GG
B101	GG	CC	CC	GG	CT	AA	GA	GG	GG	CC	TT	DEL	TT	GG
B102	GG	CC	CC	GG	TT	AG	GG	GA	GG	CC	TT	DEL	TT	GG
B103	GG	CC	CC	GG	CT	AA	GA	GG	GG	CC	TT	DEL	TT	GG
B104	GG	CC	CC	GG	TT	GG	GG	GG	GG	CC	TT	DEL	TT	GG
B105	GG	CC	CC	GG	TT	AG	AA	GA	GG	CC	TT	DEL	TT	GG
B106	GG	CC	CC	GG	CT	AA	GG	GG	GG	CC	TT	DEL	TT	GG
B107	GG	CC	CC	GG	CT	AA	GA	GG	GG	CC	TT	DEL	TT	GG
B108	Fail	CC	CC	GG	TT	AA	GA	Fail	Fail	CC	TT	Fail	TT	GG
B109	GG	CC	CC	GG	CT	AA	AA	GA	GG	CC	TT	DEL	TT	GG
B110	GG	CC	CC	GG	TT	AG	GG	Fail	Fail	CC	TT	Fail	TT	GG
B111	GG	CC	CC	GG	TT	AG	GA	GA	Fail	CC	TT	DEL	TT	GG
B112	Fail	Fail	Fail	Fail	Fail	Fail	Fail	Fail	Fail	Fail	Fail	Fail	Fail	Fail
B113	GG	CC	CC	GG	TT	AG	GG	Fail	Fail	CC	TT	Fail	CC	GG
B114	GG	CC	CC	GG	TT	AA	GA	GG	GG	CC	TT	DEL	TT	GG
B115	Fail	Fail	Fail	Fail	Fail	Fail	Fail	Fail	Fail	Fail	Fail	Fail	Fail	Fail
B116	GG	CC	CC	GG	CT	AG	GG	AA	GG	CC	TT	DEL	TT	GG
B117	Fail	Fail	Fail	Fail	Fail	Fail	Fail	Fail	Fail	Fail	Fail	Fail	Fail	Fail
B118	GG	CC	CC	GG	CT	AG	GG	GA	GG	CC	TT	DEL	TT	GG
B119	GG	CC	CC	GG	CT	AA	AA	GA	GG	CC	TT	DEL	TT	GG
B120	GG	CC	CC	GG	TT	AG	GG	AA	Fail	CC	TT	DEL	TT	GG
B121	GG	CC	CC	GG	TT	AG	GG	AA	GG	CC	TT	DEL	TT	GG
B122	GG	CC	CC	GG	TT	AA	GG	GA	GG	CC	TT	DEL	TT	GG
B123	GG	CC	CC	GG	CT	AA	GG	GA	GG	CC	TT	DEL	TT	GG
B124	GG	CC	CC	GG	TT	AG	GG	GG	AG	CC	TT	DEL	TT	GG
B125	GG	CC	CC	GG	CT	AG	GG	GA	GG	CC	TT	DEL	TT	GG
B126	GG	CC	CC	GG	TT	AG	GA	AA	GG	CC	TT	DEL	TT	GG
B127	GG	CC	CC	GG	TT	AA	GG	GA	GG	CC	TT	DEL	TT	GG
B128	GG	CC	CC	GG	TT	AA	GA	GG	GG	CC	TT	DEL	TT	GG
B129	GG	CC	CC	GG	TT	AA	GG	GG	Fail	CC	TT	DEL	TT	GG
B130	GG	CC	CC	GG	TT	AA	GA	GG	GG	CC	TT	DEL	TT	GG
B131	GG	CC	CC	GG	CT	AG	GG	GA	GG	CC	TT	DEL	TT	GG
B132	Fail	Fail	Fail	Fail	Fail	Fail	Fail	Fail	Fail	Fail	Fail	Fail	Fail	Fail
B133	GG	CC	CC	GG	TT	AA	GA	GA	GG	CC	TT	DEL	TT	GG
B134	GG	CC	CC	GG	TT	AA	GA	GG	GG	CC	TT	DEL	TT	GG
B135	GG	CC	CC	GG	TT	AA	GA	GA	GG	CC	TT	DEL	TT	GG
B136	GG	CC	CC	GG	CT	AA	GA	GG	AG	CC	TT	DEL	TT	GG
B137	GG	CC	CC	GG	CT	AA	GG	GG	GG	CC	TT	DEL	TT	GG
B138	GG	CC	CC	GG	CT	GG	GG	GA	GG	CC	TT	DEL	TT	GG
B139	GG	CC	CC	GG	CT	AA	GA	GA	GG	CC	TT	DEL	TT	GG
B140	GG	CC	CC	GG	CC	GG	GG	GG	GG	CC	TT	DEL	TT	GG
B141	GG	CC	CC	GG	TT	AA	GG	GG	GG	CC	TT	DEL	TT	GG
B142	GG	CC	CC	GG	TT	AG	GA	GA	GG	CC	TT	DEL	TT	GG
B143	GG	CC	CC	GG	TT	AG	GG	GG	GG	CC	TT	DEL	TT	GG
B144	GG	CC	CC	GG	TT	AG	GA	AA	GG	CC	TT	DEL	TT	GG
B145	GG	CC	CC	GG	TT	Fail	GG	GG	GG	CC	TT	DEL	TT	GG
B146	GG	CC	CC	GG	TT	Fail	GG	AA	GG	CC	TT	DEL	TT	GG
B147	GG	CC	CC	GG	CT	AG	GG	GG	GG	CC	TT	DEL	TT	GG
B148	GG	CC	CC	GG	TT	GG	GG	GG	GG	CC	TT	DEL	TT	GG
B149	GG	CC	CC	GG	CT	Fail	GG	GG	AG	CC	TT	DEL	TT	GG
B150	Fail	CC	CC	GG	TT	AA	GG	GG	Fail	CC	TT	DEL	TT	GG
B151	GG	CC	CC	GG	TT	AA	GG	GA	GG	CC	TT	DEL	TT	GG
B152	GG	CC	CC	GG	TT	AA	GA	GG	AG	CC	TT	DEL	TT	GG
B153	GG	CC	CC	GG	CT	AG	GG	GG	GG	CC	TT	DEL	TT	GG
B154	GG	CC	CC	GG	TT	AG	GG	GA	GG	CC	TT	DEL	TT	GG
B155	GG	CC	CC	GG	TT	AA	GA	GG	GG	CC	TT	DEL	TT	GG
B156	GG	CC	CC	GG	TT	AA	AA	GG	GG	CC	TT	DEL	TT	GG
B157	GG	CC	CC	GG	TT	AG	AA	GG	GG	CC	TT	DEL	TT	GG
B158	GG	CC	CC	GG	TT	AG	AA	GG	GG	CC	TT	DEL	TT	GG
B159	GG	CC	CC	GG	TT	AA	GG	GA	GG	CC	TT	DEL	TT	GG
B160	GG	CC	CC	GG	TT	AG	GA	GG	GG	CC	TT	DEL	TT	GG
B161	GG	CC	CC	GG	CT	AG	GA	GG	AG	CC	TT	DEL	TT	GG
B162	GG	CC	CC	GG	TT	GG	GG	GA	GG	CC	TT	DEL	TT	GG
B163	GG	CC	CC	GG	TT	GG	AA	GA	GG	CC	TT	DEL	TT	GG
B164	GG	CC	CC	GG	CT	AG	GG	GA	GG	CC	TT	DEL	TT	GG
B165	GG	CC	CC	GG	TT	AG	GG	GG	GG	CC	TT	DEL	TT	GG
B166	GG	CC	CC	GG	CT	AA	GG	GA	GG	CC	TT	DEL	TT	GG
B167	GG	CC	CC	GG	CT	AG	GG	GA	AG	CC	TT	DEL	TT	GG
B168	Fail	Fail	Fail	Fail	Fail	Fail	Fail	Fail	Fail	Fail	Fail	Fail	Fail	Fail
B169	GG	CC	CC	GG	TT	AG	AA	GA	GG	CC	TT	DEL	TT	GG
B170	GG	CC	CC	GG	TT	Fail	AA	GG	Fail	CC	TT	DEL	TT	GG
B171	GG	CC	CC	GG	TT	AG	GG	GG	GG	CC	TT	DEL	TT	GG
B172	GG	CC	CC	GG	CT	AG	GA	GA	GG	CC	TT	DEL	TT	GG
B173	GG	CC	CC	GG	CT	AA	GA	GA	GG	CC	TT	DEL	TT	GG
B174	GG	CC	CC	GG	TT	AA	GA	GA	GG	CC	TT	DEL	TT	GG
B175	GG	CC	CC	GG	TT	AG	GG	GA	Fail	CC	TT	DEL	TT	GG
B176	GG	CC	CC	GG	CT	AG	AA	GA	GG	CC	TT	DEL	TT	GG
B177	GG	CC	CC	GG	CT	AA	GA	GA	GG	CC	TT	DEL	TT	GG
B178	GG	CC	CC	GG	TT	AA	GA	GG	GG	CC	TT	DEL	TT	GG
B179	GG	CC	CC	GG	TT	AA	GA	GA	GG	CC	TT	DEL	TT	GG
B180	GG	CC	CC	GG	TT	AA	GG	GA	GG	CC	TT	DEL	TT	GG
B181	GG	CC	CC	GG	CT	AA	GA	GA	Fail	CC	TT	DEL	TT	GG
B182	GG	CC	CC	GG	TT	AG	GG	GG	GG	CC	TT	DEL	TT	GG
B183	GG	CC	CC	GG	TT	AG	AA	GA	GG	CC	TT	DEL	TT	GG
B184	GG	CC	CC	GG	TT	AA	GG	GA	GG	CC	TT	DEL	TT	GG
B185	GG	CC	CC	GG	TT	AG	GG	GA	GG	CC	TT	DEL	TT	GG
B186	GG	CC	CC	GG	CT	AA	GG	GA	GG	CC	TT	DEL	TT	GG
B187	GG	CC	CC	GG	TT	AG	GG	GG	GG	CC	TT	DEL	TT	GG
B188	GG	CC	CC	GG	TT	AG	GA	Fail	Fail	CC	TT	Fail	TT	GG
B189	GG	CC	CC	GG	TT	GG	GG	GG	GG	CC	TT	DEL	TT	GG
B190	GG	CC	CC	GG	CC	AG	GA	GA	GG	CC	TT	DEL	TT	GG
B191	GG	CC	CC	GG	TT	GG	AA	GA	GG	CC	TT	DEL	TT	GG
B192	GG	CC	CC	GG	CT	AG	GA	GG	AG	CC	TT	DEL	TT	GG
B193	GG	CC	CC	GG	CT	AG	GG	GA	GG	CC	TT	DEL	TT	GG
B194	GG	CC	CC	GG	TT	AG	GA	GG	GG	CC	TT	DEL	TT	GG
B195	GG	CC	CC	GG	TT	GG	GA	GG	GG	CC	TT	DEL	TT	GG
B196	GG	CC	CC	GG	TT	GG	GG	GA	GG	CC	TT	DEL	TT	GG
B197	GG	CC	CC	GG	CT	AA	GG	GA	GG	CC	TT	DEL	TT	GG
B198	GG	CC	CC	GG	CT	AA	GG	GG	GG	CC	TT	DEL	TT	GG
B199	GG	CC	CC	GG	TT	AG	GG	GG	GG	CC	TT	DEL	TT	GG
B200	GG	CC	CC	GG	CT	AG	GG	AA	GG	CC	TT	DEL	TT	GG
B201	GG	CC	CC	GG	CT	AA	GG	GA	GG	CC	TT	DEL	TT	GG
B202	GG	CC	CC	GG	TT	AA	GG	GG	GG	CC	TT	DEL	TT	GG
B203	GG	CC	CC	GG	TT	AG	GA	GG	GG	CC	TT	DEL	TT	GG
B204	GG	CC	CC	GG	TT	AA	GA	AA	GG	CC	TT	DEL	TT	GG
B205	GG	CC	CC	GG	TT	AG	GA	GA	GG	CC	TT	DEL	TT	GG
B206	GG	CC	CC	GG	TT	GG	AA	GA	Fail	CC	TT	DEL	TT	GG
B207	GG	CC	CC	GG	TT	AA	GG	GA	GG	CC	TT	DEL	TT	GG
B208	GG	CC	CC	GG	TT	AA	GA	GG	GG	CC	TT	DEL	TT	GG
B209	GG	CC	CC	GG	CT	AA	GA	GG	GG	CC	TT	DEL	TT	GG
B210	GG	CC	CC	GG	TT	AA	GA	GA	GG	CC	TT	DEL	TT	GG
B211	GG	CC	CC	GG	CT	AG	AA	GA	GG	CC	TT	DEL	TT	GG
B212	Fail	Fail	Fail	Fail	Fail	Fail	Fail	Fail	Fail	Fail	Fail	Fail	Fail	Fail
B213	GG	CC	CC	GG	CT	GG	AA	AA	GG	CC	TT	DEL	TT	GG
B214	GG	CC	CC	GG	TT	AG	GG	GA	GG	CC	TT	DEL	Fail	GG
B215	GG	CC	CC	GG	TT	AG	GA	GA	GG	CC	TT	DEL	TT	GG
B216	GG	CC	CC	GG	CT	AA	AA	GG	GG	CC	TT	DEL	TT	GG
B217	GG	CC	CC	GG	TT	AA	GA	GA	GG	CC	TT	DEL	TT	GG
B218	GG	CC	CC	GG	TT	AA	GA	GG	GG	CC	TT	DEL	TT	GG
B219	GG	CC	CC	GG	TT	AA	GA	GA	GG	CC	TT	DEL	TT	GG
B220	GG	CC	CC	GG	TT	GG	GA	AA	GG	CC	TT	DEL	TT	GG
B221	GG	CC	CC	GG	TT	AA	GG	GG	GG	CC	TT	DEL	TT	GG
B222	GG	CC	CC	GG	TT	GG	AA	GG	GG	CC	TT	DEL	TT	GG
B223	GG	CC	CC	GG	TT	AA	GA	GA	GG	CC	TT	DEL	TT	GG
B224	GG	CC	CC	GG	CT	AG	AA	AA	GG	CC	TT	DEL	TT	GG
B225	GG	CC	CC	GG	TT	AA	GG	GA	GG	CC	TT	DEL	TT	GG
B226	GG	CC	CC	GG	CT	AG	GA	GG	GG	CC	TT	DEL	TT	GG
B227	GG	CC	CC	GG	CT	AG	GA	GG	GG	CC	TT	DEL	TT	GG
B228	Fail	Fail	Fail	Fail	Fail	Fail	Fail	Fail	Fail	Fail	Fail	Fail	Fail	Fail
B229	GG	CC	CC	GG	TT	AA	GA	GG	GG	CC	TT	DEL	TT	GG
B230	GG	CC	CC	GG	TT	AA	GA	AA	Fail	CC	TT	DEL	TT	GG
B231	GG	CC	CC	GG	CT	AG	GA	GG	AG	CC	TT	DEL	TT	GG
B232	Fail	Fail	Fail	Fail	Fail	Fail	Fail	Fail	Fail	Fail	Fail	Fail	Fail	Fail
B233	Fail	Fail	Fail	Fail	Fail	Fail	Fail	Fail	Fail	Fail	Fail	Fail	Fail	Fail
B234	Fail	Fail	Fail	Fail	Fail	Fail	Fail	Fail	Fail	Fail	Fail	Fail	Fail	Fail
B235	Fail	Fail	Fail	Fail	Fail	Fail	Fail	Fail	Fail	Fail	Fail	Fail	Fail	Fail
B236	Fail	Fail	Fail	Fail	Fail	Fail	Fail	Fail	Fail	Fail	Fail	Fail	Fail	Fail
B237	Fail	Fail	Fail	Fail	Fail	Fail	Fail	Fail	Fail	Fail	Fail	Fail	Fail	Fail
B238	Fail	CC	CC	GG	TT	AA	GG	Fail	Fail	CC	TT	Fail	TT	GG
B239	GG	CC	CC	GG	TT	AA	GA	GG	Fail	CC	TT	DEL	TT	GG
B240	Fail	Fail	Fail	Fail	Fail	Fail	Fail	Fail	Fail	Fail	Fail	Fail	Fail	Fail
B241	Fail	Fail	Fail	Fail	Fail	Fail	Fail	Fail	Fail	Fail	Fail	Fail	Fail	Fail
B242	GG	CC	CC	GG	CT	AA	GG	GA	Fail	CC	TT	DEL	TT	GG
B243	GG	CC	CC	GG	TT	AA	GG	GG	GG	CC	TT	DEL	TT	GG
B244	GG	CC	CC	GG	TT	AG	GA	GG	GG	CC	TT	DEL	TT	GG
B245	GG	CC	CC	GG	TT	AG	AA	GG	GG	CC	TT	DEL	TT	GG
B246	GG	CC	CC	GG	TT	AA	GG	GA	GG	CC	TT	DEL	TT	GG
B247	GG	CC	CC	GG	CT	GG	GA	GA	GG	CC	TT	DEL	TT	GG
B248	GG	CC	CC	GG	TT	AG	AA	GA	GG	CC	TT	DEL	TT	GG
B249	GG	CC	CC	GG	TT	AG	GG	GG	GG	CC	TT	DEL	TT	GG
B250	GG	CC	CC	GG	TT	AG	GA	AA	GG	CC	TT	DEL	TT	GG
B251	GG	CC	CC	GG	TT	AA	GG	GA	GG	CC	TT	DEL	TT	GG
B252	GG	CC	CC	GG	TT	AG	GA	GA	GG	CC	TT	DEL	TT	GG
B253	GG	CC	CC	GG	CT	AG	GA	GA	AG	CC	TT	DEL	TT	GG
B254	GG	CC	CC	GG	TT	GG	GA	GA	GG	CC	TT	DEL	TT	GG
B255	Fail	Fail	Fail	Fail	Fail	Fail	Fail	Fail	Fail	Fail	Fail	Fail	Fail	Fail
B256	GG	CC	CC	GG	CT	AG	GA	GA	GG	CC	TT	DEL	TT	GG
B257	GG	CC	CC	GG	TT	AA	GA	GA	GG	CC	TT	DEL	TT	GG
B258	GG	CC	CC	GG	TT	AG	GA	GA	GG	CC	TT	DEL	TT	GG
B259	GG	CC	CC	GG	CT	AG	GG	GA	GG	CC	TT	DEL	TT	GG
B260	GG	CC	CC	GG	TT	AG	GG	GA	GG	CC	TT	DEL	TT	GG
B261	GG	CC	CC	GG	TT	AA	AA	Fail	Fail	CC	TT	Fail	TT	GG
B262	GG	CC	CC	GG	TT	AG	GA	GG	Fail	CC	TT	DEL	TT	GG
B263	Fail	Fail	Fail	Fail	Fail	Fail	Fail	Fail	Fail	Fail	Fail	Fail	Fail	Fail
B264	GG	CC	CC	GG	TT	AA	GG	GA	GG	CC	TT	DEL	TT	GG
B265	Fail	Fail	Fail	Fail	Fail	Fail	Fail	Fail	Fail	Fail	Fail	Fail	Fail	Fail
B266	GG	CC	CC	GG	TT	AA	AA	GG	GG	CC	TT	DEL	TT	GG
B267	Fail	Fail	Fail	Fail	Fail	Fail	Fail	Fail	Fail	Fail	Fail	Fail	Fail	Fail
B268	GG	CC	CC	GG	CC	AA	GA	GA	GG	CC	TT	DEL	TT	GG
B269	GG	CC	CC	GG	TT	AG	GA	GG	Fail	CC	TT	DEL	TT	GG
B270	GG	CC	CC	GG	TT	AA	GA	GG	Fail	CC	TT	DEL	TT	GG
B271	GG	CC	CC	GG	CT	AG	GA	GA	GG	CC	TT	DEL	TT	GG
B272	GG	CC	CC	GG	TT	AG	GG	GA	GG	CC	TT	DEL	TT	GG
B273	GG	CC	CC	GG	TT	AA	GG	GG	GG	CC	TT	DEL	TT	GG
B274	GG	CC	CC	GG	TT	AG	GG	GG	GG	CC	TT	DEL	TT	GG
B275	GG	CC	CC	GG	TT	AA	GG	GA	GG	CC	TT	DEL	TT	GG
B276	GG	CC	CC	GG	TT	AA	GA	GG	GG	CC	TT	DEL	TT	GG
B277	GG	CC	CC	GG	TT	AG	GA	GG	GG	CC	TT	DEL	TT	GG
B278	GG	CC	CC	GG	TT	AG	GA	GA	GG	CC	TT	DEL	TT	GG
B279	GG	CC	CC	GG	CT	AG	GG	AA	GG	CC	TT	DEL	TT	GG
B280	GG	CC	CC	GG	CT	AG	GA	GG	GG	CC	TT	DEL	TT	GG
B281	GG	CC	CC	GG	TT	AA	GG	GG	GG	CC	TT	DEL	TT	GG
B282	GG	CC	CC	GG	TT	AA	GA	GG	GG	CC	TT	DEL	TT	GG
B283	GG	CC	CC	GG	TT	AG	GA	GA	GG	CC	TT	DEL	TT	GG
B284	GG	CC	CC	GG	TT	AA	GG	GA	GG	CC	TT	DEL	TT	GG
B285	GG	CC	CC	GG	TT	AG	GA	GA	GG	CC	TT	DEL	TT	GG
B286	GG	CC	CC	GG	TT	AA	GA	GA	Fail	CC	TT	Fail	TT	GG
B287	GG	CC	CC	GG	CT	AA	GA	GG	GG	CC	TT	DEL	TT	GG
B288	GG	CC	CC	GG	CT	AA	GG	GG	GG	CC	TT	DEL	TT	GG

## Sheet: Summary
Assay	APR	Fails	N	MAF	CH	H	RH	c2	P value
rs1057519736	0.90303	32	298	0	298	0	0	NP	NP	IDH2	LEGEND
rs121913500	0.912121	29	301	0	301	0	0	NP	NP	IDH1	APR	Assay Pass Rate
rs121913502	0.912121	29	301	0.00166113	300	1	0	0.000833331	0.97697	IDH2	Fails	Failing genotypes
rs149095705	0.909091	30	300	0	300	0	0	NP	NP	DNMT3A	N	Number of calls
rs16754	0.893939	35	295	0.149153	213	76	6	0.0666477	0.796282	WT1	MAF	Minor Allele Frequency
rs1695	0.884848	38	292	0.311644	139	124	29	0.0305204	0.861315	GSTP1 (ALL)	CH	Common homozygote
rs17587	0.912121	29	301	0.342193	134	128	39	0.924099	0.336401	PSMB9	H	Heterozygote
rs1799930	0.878788	40	290	0.294828	143	123	24	0.116369	0.733007	NAT2	RH	Rare homozygote
rs1799931	0.8	66	264	0.0435606	242	21	1	0.543484	0.460992	NAT2	c2	Chi-squared (Hardy-Weinberg equilibrium)
rs377023736	0.912121	29	301	0	301	0	0	NP	NP	SF3B1	P Value	1 degree of freedom (Hardy-Weinberg equilibrium)
rs559063155	0.912121	29	301	0.00166113	300	1	0	0.000833331	0.97697	SF3B1
rs587776806	0.866667	44	286	0.00874126	281	5	0	0.0222403	0.88145	NPM1
rs763780	0.90303	32	298	0.00503356	296	1	1	131.775	1.67553e-30	IL17F
rs775623976	0.912121	29	301	0	301	0	0	NP	NP	SF3B1
NP = Non-polymorphic

## Sheet: Primers
SNP_ID	PCR Primer 1	PCR Primer 2	Extension Primer
rs1057519736	ACGTTGGATGAGGTCAGTGGATCCCCTCTC	ACGTTGGATGAAAACATCCCACGCCTAGTC	ggtGTCGCCATGGGCGTG
rs121913500	ACGTTGGATGACATGACTTACTTGATCCCC	ACGTTGGATGAAAATATCCCCCGGCTTGTG	tacgTGATCCCCATAAGCATGA
rs121913502	ACGTTGGATGCTAGGCGTGGGATGTTTTTG	ACGTTGGATGAGAAGATGTGGAAAAGTCCC	CCCCCCAGGATGTTC
rs149095705	ACGTTGGATGTCATGGAGCGTGCCAGTCAT	ACGTTGGATGCCATGTCCCTTACACACACG	gggcaGCCACCTCTTCGCTC
rs16754	ACGTTGGATGAGATGCCGACCGTACAAGAG	ACGTTGGATGACATGTGGCTTAAAGCCTCC	TACTCCAGGCACACG
rs1695	ACGTTGGATGTGGTGGACATGGTGAATGAC	ACGTTGGATGTGGTGCAGATGCTCACATAG	cctcCCTCCGCTGCAAATAC
rs17587	ACGTTGGATGTTGGGCATCAGCAGCTGAAC	ACGTTGGATGGAACCGAGTGTTTGACAAGC	AGAGTGCACAGTAGATG
rs1799930	ACGTTGGATGAAGATGTTGGAGACGTCTGC	ACGTTGGATGCCTGCCAAAGAAGAAACACC	cGACTCAAAATCTTCAATTGTT
rs1799931	ACGTTGGATGGGAAGAGGTTGAAGAAGTGC	ACGTTGGATGGGGTGATACATACACAAGGG	cGCCCAAACCTGGTGATG
rs237057	ACGTTGGATGTGTCGTGAAAGCGAACGAAG	ACGTTGGATGGTCTTCGAGAAGTACGGGC	ACTCCTTGGTGTAGCG
rs377023736	ACGTTGGATGTGTGCAAAAGCAAGAAGTCC	ACGTTGGATGGCACAGCCCATAAGAATAGC	gggatCGAGACACACTGGTATTAA
rs559063155	ACGTTGGATGCCATAAGGAGTTGCTGCTTC	ACGTTGGATGTTGTAGGTCTTGTGGATGAG	CTGATGGTCCGAACTT
rs587776806#1	ACGTTGGATGCTATGAAGTGTTGTGGTTCC	ACGTTGGATGTTCTTAAAGAGACTTCCTC	ggcaAGGCTATTCAAGATCTCTG
rs587776806#2	ACGTTGGATGTTCTTAAAGAGACTTCCTC	ACGTTGGATGCTATGAAGTGTTGTGGTTCC	gGACTTCCTCCACTGCCA
rs763780	ACGTTGGATGCTTCAGCTGAGTGGATATGC	ACGTTGGATGGAAGGTGCTGGTGACTGTTG	GCACCTCTTACTGCACA
rs775623976	ACGTTGGATGGATCTCTACCATGAGACCTG	ACGTTGGATGGGCTACAACAGCAAAAGCTC	GATAACATGGATGAGTATGTC

## Sheet: Omitted Assays
Assay ID	Failure Reason
rs237057	Poor Conversion/Clustering
